# Supplementary material for: Whole-genome sequence of Macaca fascicularis: liver tissue
Source: BMC Genom Data. 2023 Feb 14;24:6. doi: 10.1186/s12863-023-01114-9 (PMC9930273; doi:10.1186/s12863-023-01114-9)
Supplement: Supplementary file 1 — Additional file 1. 1st analysis PLT counts. [file 12863_2023_1114_MOESM1_ESM.xlsx]

## Sheet: 1st PLT counts
	1st analysis PLT counts
	Sample ID	Test Article	Dosage(mg/kg)	PLT count (103/uL)	Group
	1M0001	ASO #1	0	413	control
	2M0004	ASO #1	25	481	Normal
	2M0001	ASO #2	25	164	LowPLT (TCP)
	12M0001	ASO #1	30	557	Normal
	12M0004	ASO #2	30	242	LowPLT (TCP)
