# Supplementary material for: Whole-genome sequence of Macaca fascicularis: liver tissue
Source: BMC Genom Data. 2023 Feb 14;24:6. doi: 10.1186/s12863-023-01114-9 (PMC9930273; doi:10.1186/s12863-023-01114-9)
Supplement: Supplementary file 2 — Additional file 2. 2nd analysis PLT counts. [file 12863_2023_1114_MOESM2_ESM.xlsx]

## Sheet: 2nd PLT counts
	2nd analysis PLT counts
	Sample ID	Test Article	Dosage(mg/kg)	PLT count (103/uL)	Group
	1503KHX-0008_1	ASO #3	0	544	control
	1503KHX-0008_7	ASO #3	0	197	control
	1503KHX-0008_2	ASO #3	4	586	Normal
	1503KHX-0008_8	ASO #3	4	78	LowPLT (TCP)
	1503KHX-0008_9	ASO #3	4	303	LowPLT (TCP)
	1503KHX-0008_3	ASO #3	8	395	Normal
	1503KHX-0008_11	ASO #3	12	79	LowPLT (TCP)
	1503KHX-0008_4	ASO #3	40	341	Normal
	1503KHX-0008_5	ASO #3	40	400	Normal
	1503KHX-0008_6	ASO #3	40	269	Normal
	1503KHX-0008_10	ASO #3	40	52	LowPLT (TCP)
	1503KHX-0008_12	ASO #3	40	90	LowPLT (TCP)
