# Supplementary material for: Whole-genome sequence of Macaca fascicularis: liver tissue
Source: BMC Genom Data. 2023 Feb 14;24:6. doi: 10.1186/s12863-023-01114-9 (PMC9930273; doi:10.1186/s12863-023-01114-9)
Supplement: Supplementary file 3 — Additional file 3. Quality and quantity of the sequencing data. [file 12863_2023_1114_MOESM3_ESM.xlsx]

## Sheet: Quality and quantity of Data
		Quality and quantity of the sequencing data
		Experiment	Sample ID	Number of reads	Mapped reads	Mapping rate (%)	Duplicated reads	Duplication rate	Genome coverage	Mapping quality
		1st analysis	1M0001	696710398	685703215	0.9842	163463518	0.1362	32.2509	31.36
			2M0001	779713332	767744864	0.9847	193470968	0.148	36.2419	31.45
			2M0004	657138987	646542622	0.9839	156073767	0.1295	30.4525	31.26
			12M0001	652356945	641981365	0.9841	152971334	0.1302	30.2421	31.41
			12M0004	629322287	617888754	0.9818	140699276	0.1263	29.1185	31.22
		2nd analysis	1503KHX-0008_1	725118588	711614229	0.9814	160063918	0.1397	33.2377	31.18
			1503KHX-0008_2	781849526	769775083	0.9846	175238222	0.1509	36.2577	31.26
			1503KHX-0008_3	751470871	739572690	0.9842	164206508	0.1446	34.9201	31.31
			1503KHX-0008_4	777174360	766348466	0.9861	171741857	0.1487	36.4209	31.43
			1503KHX-0008_5	783370905	772233274	0.9858	176589298	0.1489	36.417	31.35
			1503KHX-0008_6	756680364	744854882	0.9844	168355384	0.1447	35.0861	31.34
			1503KHX-0008_7	760598721	747863300	0.9833	167154577	0.1461	35.2119	31.27
			1503KHX-0008_8	779574760	767788393	0.9849	175224071	0.1496	36.3323	31.31
			1503KHX-0008_9	843136366	827510884	0.9815	196477553	0.1564	38.5182	31.28
			1503KHX-0008_10	768072890	748340171	0.9743	166406539	0.1466	34.7523	31.16
			1503KHX-0008_11	734324296	720070887	0.9806	165688875	0.1402	33.6775	31.2
			1503KHX-0008_12	753373648	739541265	0.9816	167795647	0.1431	34.7621	31.25
